# Supplementary material for: Tardive Oromandibular Dystonia Induced by Trazodone: A Clinical Case and Management from the Perspective of the Dental Specialist
Source: Toxins (Basel). 2022 Sep 30;14(10):680. doi: 10.3390/toxins14100680 (PMC9607571; doi:10.3390/toxins14100680)
Supplement: Supplementary file 1 [file toxins-14-00680-s001.zip]

Archive with 6 entries (4 files):
- toxins-1902093-supplementary/
- toxins-1902093-supplementary/Video S1.mp4
- toxins-1902093-supplementary/Video S2.mp4
- toxins-1902093-supplementary/__MACOSX/
- toxins-1902093-supplementary/__MACOSX/._Video LD Tardive Dystonia 1.mp4
- toxins-1902093-supplementary/__MACOSX/._Video LD Tardive Dystonia 2.mp4
